# Supplementary material for: Supplemental Ferulic Acid Inhibits Total Body Irradiation-Mediated Bone Marrow Damage, Bone Mass Loss, Stem Cell Senescence, and Hematopoietic Defect in Mice by Enhancing Antioxidant Defense Systems
Source: Antioxidants (Basel). 2021 Jul 28;10(8):1209. doi: 10.3390/antiox10081209 (PMC8388974; doi:10.3390/antiox10081209)
Supplement: Supplementary file 1 [file antioxidants-10-01209-s001.zip]

Archive with 1 entries (1 files):
- antioxidants-1293011-supplementary.pdf
